# Supplementary material for: Detection of MYD88 L265P mutation by next-generation deep sequencing in peripheral blood mononuclear cells of Waldenström’s macroglobulinemia and IgM monoclonal gammopathy of undetermined significance
Source: PLoS One. 2019 Sep 4;14(9):e0221941. doi: 10.1371/journal.pone.0221941 (PMC6726192; doi:10.1371/journal.pone.0221941)
Supplement: S2 File — (CSV) [file pone.0221941.s002.csv]

UPN	coverage_	NGS_positive1_negative0	ASPCR_positive1_negative0	NGS_allele_frequency	Diagnosis	age_at_analysis	sex
1	3510	1	1	0.0285	MGUS	59	F
2	4313	1	1	0.0162	MGUS	71	M
3	4802	0	0	0	MGUS	60	M
4	2938	0	0	0	MGUS	87	M
6	3707	0	0	0	treatedWM	51	M
7	2510	1	0	0.0017	MGUS	59	M
9	2683	0	0	0	treatedWM	70	M
10	4686	1	0	0.0006	treatedWM	71	M
11	3764	1	1	0.0119	MGUS	50	F
12	3821	0	0	0	treatedWM	57	M
13	1504	1	0	0.0002	treatedWM	52	M
14	3621	1	0	0.0006	MGUS	66	M
15	4907	0	0	0	MGUS	89	M
16	3834	0	0	0	treatedWM	60	M
17	4283	0	0	0	treatedWM	68	M
18	2094	1	1	0.001	MGUS	69	F
19	3508	0	0	0	MGUS	77	F
21	2978	1	0	0.0007	MGUS	68	M
22	6500	0	0	0	MGUS	72	M
23	3406	0	0	0	untreatedWM	70	M
24	2167	1	1	0.0055	MGUS	77	F
25	3055	1	0	0.0023	untreatedWM	73	M
26	6077	1	1	0.023	MGUS	73	M
27	4536	1	1	0.0238	untreatedWM	69	M
29	5079	1	0	0.0012	treatedWM	69	F
30	4141	1	0	0.0014	MGUS	70	M
31	2953	0	0	0	treatedWM	69	M
32	2941	1	1	0.0014	untreatedWM	68	M
33	2926	0	0	0	treatedWM	87	M
34	3083	0	0	0	treatedWM	68	F
35	4089	1	0	0.0024	treatedWM	72	M
36	6031	0	0	0	MGUS	74	F
37	5712	0	0	0	treatedWM	67	M
38	2644	1	1	0.0121	treatedWM	74	F
39	2678	1	0	0.0022	treatedWM	73	M
40	2614	1	1	0.0168	untreatedWM	80	F
41	3374	1	1	0.0368	untreatedWM	86	M
43	3053	0	0	0	treatedWM	59	M
44	2302	0	0	0	untreatedWM	66	M
45	4583	0	0	0	untreatedWM	64	M
46	3858	1	0	0.0006	MGUS	73	M
47	7163	1	1	0.3384	treatedWM	82	M
48	17360	1	1	0.2377	untreatedWM	61	F
49	3999	0	0	0	treatedWM	65	M
50	2605	0	0	0	untreatedWM	69	M
51	3942	0	0	0	treatedWM	69	F
53	4355	1	0	0.0002	treatedWM	64	M
54	2734	0	0	0	MGUS	66	M
55	2371	1	1	0.0076	MGUS	77	M
56	2725	0	0	0	treatedWM	75	M
58	1861	0	0	0	treatedWM	80	M
59	5737	1	1	0.0014	MGUS	78	M
60	3620	0	0	0	treatedWM	82	F
61	4216	0	0	0	treatedWM	84	F
62	2975	0	0	0	treatedWM	68	M
63	3528	1	1	0.0096	untreatedWM	76	M
64	1628	0	0	0	treatedWM	57	M
65	4025	1	1	0.323	untreatedWM	66	M
67	8046	1	0	0.0002	untreatedWM	69	M
68	12992	0	0	0	treatedWM	76	F
69	14744	0	0	0	treatedWM	82	M
70	16433	1	0	0.0004	untreatedWM	72	M
71	20920	0	0	0	treatedWM	66	M
72	18099	0	0	0	untreatedWM	89	M
75	20587	1	1	0.0069	untreatedWM	86	M
76	16244	1	1	0.002	treatedWM	70	F
79	15428	0	0	0	treatedWM	77	M
80	79823	1	0	0.0002	treatedWM	74	M
81	24235	0	0	0	treatedWM	75	M
82	24888	1	1	0.0158	MGUS	69	M
83	25510	1	1	0.0027	untreatedWM	73	M
84	24483	1	0	0.0013	untreatedWM	80	M
87	22670	1	1	0.0015	untreatedWM	66	M
